# Supplementary material for: Development of Adenovirus Containing Liposomes Produced by Extrusion vs. Homogenization: A Comparison for Scale-Up Purposes
Source: Bioengineering (Basel). 2022 Oct 27;9(11):620. doi: 10.3390/bioengineering9110620 (PMC9687354; doi:10.3390/bioengineering9110620)
Supplement: Supplementary file 1 [file bioengineering-09-00620-s001.zip]

Archive with 1 entries (1 files):
- bioengineering-1967255-supplementary.pdf
